# Supplementary material for: Determinants of COVID-19 Vaccine Acceptance among Dental Professionals: A Multi-Country Survey
Source: Vaccines (Basel). 2022 Sep 26;10(10):1614. doi: 10.3390/vaccines10101614 (PMC9610472; doi:10.3390/vaccines10101614)
Supplement: Supplementary file 1 [file vaccines-10-01614-s001.zip]

Archive with 1 entries (1 files):
- vaccines-1862312-supplementary.pdf
